# Supplementary material for: Identification of the Linear Fc-Binding Site on the Bovine IgG1 Fc Receptor (boFcγRIII) Using Synthetic Peptides
Source: Vet Sci. 2024 Jan 8;11(1):24. doi: 10.3390/vetsci11010024 (PMC10818675; doi:10.3390/vetsci11010024)
Supplement: Supplementary file 1 [file vetsci-11-00024-s001.zip]

Archive with 2 entries (2 files):
- Model Building Report.pdf
- Supplymentary Figures.pdf
